# Supplementary material for: In Vivo Biocompatible Self-Assembled Nanogel Based on Hyaluronic Acid for Aqueous Solubility and Stability Enhancement of Asiatic Acid
Source: Polymers (Basel). 2021 Nov 23;13(23):4071. doi: 10.3390/polym13234071 (PMC8659171; doi:10.3390/polym13234071)
Supplement: Supplementary file 1 [file polymers-13-04071-s001.zip]

Archive with 1 entries (1 files):
- polymers-1416133-supplementary.pdf
